# Supplementary material for: Groundwater Depth Drives Carbon Pools and Population Dynamics in Deep‐Rooted Desert Plants of a Hyper‐Arid Ecosystem
Source: Ecol Evol. 2025 Oct 30;15(11):e72395. doi: 10.1002/ece3.72395 (PMC12572830; doi:10.1002/ece3.72395)
Supplement: Supplementary file 1 — Data S1: ece372395‐sup‐0001‐DataS1.csv. [file ECE3-15-e72395-s001.csv]

Treatment		Different carbon contents and their ratios in August							Treatment		Different carbon contents and their ratios in January						Different carbon contents and their ratios in April						Different carbon contents and their ratios in May
Year	Groundwater depth (m)	SS (%)	ST(%)	NSC(%)	TC(%)	SS/ST	NSC/TC(%)		Year	Groundwater depth (m)	SS (%)	ST(%)	NSC(%)	TC(%)	SS/ST	NSC/TC(%)	SS (%)	ST(%)	NSC(%)	TC(%)	SS/ST	NSC/TC(%)	SS (%)	ST(%)	NSC(%)	TC(%)	SS/ST	NSC/TC(%)
2021	2.5	2.67	3.40	6.07	41.94	0.79	14.47		2022	2.5	3.60	3.43	7.03	43.97	1.05	15.99	1.62	3.35	4.97	42.34	0.48	11.74	1.07	1.03	2.10	43.83	1.04	4.79
2021	2.5	3.37	3.11	6.48	41.59	1.08	15.58		2022	2.5	3.60	2.96	6.56	42.33	1.22	15.50	1.98	2.92	3.90	42.24	0.68	9.23	1.43	1.05	2.48	43.12	1.36	5.75
2021	2.5	2.56	3.57	6.13	41.63	0.72	14.73		2022	2.5	3.02	2.27	5.29	41.93	1.33	12.62	1.96	3.51	4.47	43.67	0.56	10.24	1.03	1.85	3.88	44.41	0.56	8.74
2022	2.5	4.65	1.42	6.07	41.94	3.26	14.48		2023	2.5	9.01	1.16	10.17	39.91	7.77	25.48	2.44	1.94	4.38	41.58	1.26	10.53	2.50	1.63	4.13	44.35	1.53	9.31
2022	2.5	4.57	0.98	5.55	41.77	4.66	13.29		2023	2.5	7.01	1.02	8.03	42.58	6.87	18.86	2.51	2.78	5.29	42.72	0.90	12.39	2.20	2.17	4.37	41.80	1.01	10.45
2022	2.5	3.95	1.41	5.36	42.28	2.81	12.67		2023	2.5	8.98	0.90	9.58	40.61	9.98	23.59	1.88	2.29	4.17	43.25	0.82	9.65	2.14	1.68	3.82	42.67	1.27	8.95
2023	2.5	1.95	0.49	2.44	44.91	3.96	5.44		2024	2.5	2.18	1.40	3.58	43.80	1.56	8.18	0.09	0.87	0.96	43.00	0.10	2.24	0.08	0.33	0.40	41.60	0.23	0.97
2023	2.5	1.88	0.36	2.23	45.35	5.26	4.92		2024	2.5	1.82	1.07	2.89	44.50	1.70	6.49	0.12	0.95	1.07	41.40	0.12	2.59	0.06	0.37	0.43	41.80	0.16	1.02
2023	2.5	1.95	0.46	2.41	44.31	4.19	5.45		2024	2.5	1.41	1.14	2.56	44.70	1.24	5.72	0.15	0.66	0.81	41.40	0.23	1.97	0.06	0.26	0.32	41.70	0.24	0.77
2021	4.5	1.92	2.89	4.81	41.76	0.66	11.52		2022	4.5	1.07	0.74	4.81	44.06	1.45	10.92	1.36	2.29	3.65	44.16	0.59	8.27	2.08	1.52	3.60	43.48	1.37	8.28
2021	4.5	2.31	3.39	5.70	42.17	0.68	13.52		2022	4.5	1.54	0.72	2.26	43.87	2.14	5.15	1.23	1.45	2.68	43.94	0.85	6.10	1.90	1.66	3.56	42.62	1.14	8.35
2021	4.5	2.46	3.45	5.91	40.89	0.71	14.45		2022	4.5	1.46	1.32	2.78	43.36	1.11	6.41	1.57	2.08	3.65	42.64	0.75	8.56	1.99	1.50	3.49	43.13	1.33	8.09
2022	4.5	4.05	1.42	5.47	41.07	2.85	13.31		2023	4.5	4.29	1.41	5.70	41.28	3.05	13.80	2.22	1.79	4.01	44.06	1.24	9.10	4.05	1.87	5.92	42.86	2.17	13.81
2022	4.5	4.58	2.18	6.76	42.40	2.11	15.94		2023	4.5	5.01	1.16	6.17	42.74	4.32	14.44	3.06	3.02	6.08	43.64	1.01	13.93	5.44	2.34	6.78	43.85	2.32	15.46
2022	4.5	4.14	1.59	5.73	41.32	2.60	13.87		2023	4.5	6.09	1.05	7.14	40.92	5.80	17.45	2.95	2.27	7.22	44.21	1.30	16.33	5.48	2.66	8.14	43.04	2.06	18.91
2023	4.5	2.32	0.51	2.84	46.09	4.53	6.16		2024	4.5	0.79	0.66	1.45	41.30	1.19	3.51	0.27	0.27	0.54	40.90	1.00	1.33	0.16	0.14	0.31	40.80	1.14	0.75
2023	4.5	2.29	0.50	2.79	46.77	4.59	5.98		2024	4.5	0.94	0.95	1.89	43.90	0.99	4.31	0.23	0.15	0.38	40.80	1.48	0.93	0.13	0.20	0.33	41.30	0.69	0.80
2023	4.5	2.18	0.65	2.82	44.95	3.37	6.28		2024	4.5	0.68	1.17	1.85	44.70	0.58	4.15	0.24	0.22	0.46	40.20	1.09	1.15	0.19	0.15	0.34	40.50	1.25	0.84
2021	11	2.08	2.97	5.05	42.63	0.70	11.85		2022	11	2.10	1.13	3.23	43.04	1.86	7.50	2.59	2.64	5.23	42.97	0.98	12.17	1.97	0.11	2.08	42.73	17.91	4.87
2021	11	3.14	3.56	6.70	42.53	0.88	15.75		2022	11	2.39	1.23	5.62	43.35	1.94	12.96	2.68	3.39	6.07	43.58	0.79	13.93	2.52	0.21	2.83	44.70	12.00	6.33
2021	11	1.85	3.23	5.08	42.70	0.57	11.90		2022	11	2.55	1.37	3.92	42.34	1.86	9.26	1.97	2.63	4.60	43.50	0.75	10.57	2.16	0.11	3.27	42.78	19.64	7.64
2022	11	4.10	1.62	5.71	41.75	2.54	13.68		2023	11	8.77	1.63	10.40	41.75	5.38	24.91	12.15	5.42	17.57	42.44	2.24	41.40	9.04	2.52	10.56	39.71	3.59	26.59
2022	11	3.96	1.18	5.14	43.14	3.35	11.93		2023	11	7.01	1.30	8.31	39.97	5.39	20.79	11.18	4.86	16.04	42.86	2.30	37.42	7.24	2.57	9.81	41.32	2.82	23.74
2022	11	5.08	1.32	6.40	42.77	3.85	14.97		2023	11	9.36	1.12	10.48	43.34	8.33	24.19	10.35	4.51	12.86	42.64	2.29	30.15	6.16	2.65	8.81	42.68	2.32	20.64
2023	11	2.23	0.88	3.11	43.37	2.55	7.17		2024	11	2.06	1.78	3.84	46.70	1.16	8.23	0.26	0.74	1.00	40.20	0.35	2.48	0.27	0.27	0.54	41.40	1.01	1.31
2023	11	2.06	0.75	2.81	43.69	2.74	6.42		2024	11	2.02	1.31	3.33	44.50	1.53	7.48	0.23	0.65	0.88	40.70	0.36	2.16	0.29	0.23	0.52	40.90	1.27	1.27
2023	11	2.57	0.83	3.40	40.95	3.10	8.31		2024	11	2.37	1.21	3.58	45.40	1.96	7.88	0.25	0.93	1.18	41.20	0.26	2.86	0.28	0.21	0.49	43.90	1.34	1.12
