# Supplementary material for: Groundwater Depth Drives Carbon Pools and Population Dynamics in Deep‐Rooted Desert Plants of a Hyper‐Arid Ecosystem
Source: Ecol Evol. 2025 Oct 30;15(11):e72395. doi: 10.1002/ece3.72395 (PMC12572830; doi:10.1002/ece3.72395)
Supplement: Supplementary file 2 — Data S2: ece372395‐sup‐0002‐DataS2.csv. [file ECE3-15-e72395-s002.csv]

Treatment		Population Dynamics in current-year
Year	Groundwater depth (m)	Plant water content (SW, %)	IB (g/plant)	PD (plants/hm2)	PB(kg/hm2)
2021	2.5	62.03	155	19700	3045
2021	2.5	66.57	160	19100	3048
2021	2.5	55.50	116	18200	2103
2022	2.5	62.04	118	20500	2418
2022	2.5	60.06	136	19300	2620
2022	2.5	58.16	110	14700	1614
2023	2.5	35.68	117	22500	2638
2023	2.5	43.10	116	22300	2586
2023	2.5	43.24	116	16700	1944
2021	4.5	68.22	150	7000	1050
2021	4.5	56.89	195	4800	938
2021	4.5	52.00	230	6600	1516
2022	4.5	57.59	130	5800	752
2022	4.5	44.28	160	4200	671
2022	4.5	61.77	149	5800	865
2023	4.5	24.43	172	5500	947
2023	4.5	28.00	172	6000	1034
2023	4.5	27.32	157	5400	848
2021	11	59.72	307	4500	1383
2021	11	55.39	257	4300	1103
2021	11	59.06	318	4000	1272
2022	11	67.81	414	4100	1699
2022	11	57.18	457	3800	1737
2022	11	57.66	469	3300	1548
2023	11	33.23	279	2000	559
2023	11	39.00	312	2400	748
2023	11	27.68	305	2300	702
